# Supplementary material for: Colonization and usage of an artificial urban wetland complex by freshwater turtles
Source: PeerJ. 2018 Aug 8;6:e5423. doi: 10.7717/peerj.5423 (PMC6087426; doi:10.7717/peerj.5423)
Supplement: Supplemental Information 1 [file peerj-06-5423-s001.xlsx]

## Sheet: COMBINED 2016-7
Number	Date	Trap Type	Location	Status	Species	Sex	Age	Weight (g)	Plastron	Carapace	Width	Body Depth	PCL	Right NAil	Notch no.	VHF
1	2016-06-08	Hoop	Goldfish	NEW	BLTU	F	A	2200	240	241	165	nm	8.8	NA	1	150.633
5	2016-06-09	Hoop	Goldfish	NEW	BLTU	F	A	1885	235	230	165	95	11.6	NA	2	150.572
48	2016-06-14	Hand	Goldfish	NEW	BLTU	F	A	1356	210	215	153	85	11.2	NA	3	150.812
65	2016-06-28	KTTC	Goldfish	NEW	BLTU	F	A	1507	216	225	150	85	9.2	NA	4	150.712
66	2016-06-28	hoop	Cell-1	NEW	MPTU	F	A	532	152	161	125	57	8	8.2	53	NA
44	2016-06-13	Hand	Emb-A	NEW	MPTU	M	A	352	123.5	139.1	105	47	20.3	12.3	42	NA
63	2016-06-22	hoop	Emb-B	NEW	MPTU	F	A	509	140	153	122	57	5.5	8.9	52	NA
77	2016-07-05	Hoop	Emb-D	NEW	MPTU	F	A	615	159	173	128	61	8	9	55	NA
78	2016-07-05	Hoop	Emb-D	NEW	MPTU	F	A	599	152	165	130	64	12	8	56	NA
81	2016-07-06	Hoop	Emb-D	NEW	MPTU	F	A	679	160	172	127	66	7.5	9.8	57	NA
80	2016-07-06	Hoop	Emb-D	NEW	MPTU	F	A	597	146	155	125	58	15	8.6	59	NA
83	2016-07-06	Hoop	Emb-D	NEW	MPTU	F	A	500	147	163	120	56	8.9	8.8	60	NA
86	2016-07-06	Hoop	Emb-D	NEW	MPTU	F	A	605	156	166	124	67	12	8	63	NA
87	2016-07-06	Hoop	Emb-D	NEW	MPTU	F	A	707	170	179	137	66	12	9	64	NA
93	2016-07-08	Hoop	Emb-D	NEW	MPTU	F	A	261	114	121	97	47	6	6.5	65	NA
135	2017-06-13	Hoop	Emb-D	NEW	MPTU	F	A	241	110	122	95	45	12	7	95
136	2017-06-13	Hoop	Emb-D	NEW	MPTU	F	A	194	102	110	89	43	5	6	96
139	2017-06-13	Hoop	Emb-D	NEW	MPTU	F	A	389	108	137	106	52	6	7	97
140	2017-06-13	Hoop	Emb-D	NEW	MPTU	F	A	415	140	149	112	52	7	9	98
141	2017-06-13	Hoop	Emb-D	NEW	MPTU	F	A	285	120	133	103	47	8	8	99
142	2017-06-14	Hoop	Emb-D	NEW	MPTU	F	A	236	111	125	95	44	6	6	100
74	2016-07-04	Hand	Emb-D	NEW	MPTU	J	J	104	76	85	74	34	9	6	54	NA
84	2016-07-06	Hoop	Emb-D	NEW	MPTU	J	J	157	94	102	84	39	5	6	61	NA
94	2016-07-08	Hoop	Emb-D	NEW	MPTU	J	J	138	88	96	83	37	4	6	66	NA
95	2016-07-08	Hoop	Emb-D	NEW	MPTU	J	J	133	92	98	84	33	9	6.6	67	NA
96	2016-07-08	Hoop	Emb-D	NEW	MPTU	J	J	238	108	118	97	42	5	6	68
82	2016-07-06	Hoop	Emb-D	NEW	MPTU	M	A	428	136	151	118	48	25	13.3	58	NA
85	2016-07-06	Hoop	Emb-D	NEW	MPTU	M	J	250	115	127	97	45	16	11	62	NA
145	2017-06-20	Hoop	Emb-D	NEW	MPTU	M	A	352	129	146	105	45	16	14	101
146	2017-06-20	Hoop	Emb-D	NEW	MPTU	M	A	280	118	129	95	44	12	12	102
133	2017-06-07	Hand	Land	NEW	MPTU	H	H	5	27	29	28	13	na	na	na
3	2016-06-08	Hoop	Goldfish	NEW	MPTU	F	A	544	145.2	156	117.7	59.2	10	9.7	2	NA
6	2016-06-09	Hoop	Goldfish	NEW	MPTU	F	A	405	129.4	135.8	107.8	53.5	7.6	8.5	4	NA
8	2016-06-09	Hoop	Goldfish	NEW	MPTU	F	A	525	140.8	152	118.3	55.1	11	9.4	6	NA
35	2016-06-10	Hoop	Goldfish	NEW	MPTU	F	A	427	138.6	145.2	119.7	52	6.6	7.7	33	NA
36	2016-06-10	Hoop	Goldfish	NEW	MPTU	F	A	496	138.4	151	116	54	12.7	8.8	34	NA
38	2016-06-10	Hoop	Goldfish	NEW	MPTU	F	A	417	134.7	146.5	114	49.5	10	7.2	36	NA
42	2016-06-10	Hoop	Goldfish	NEW	MPTU	F	A	328	125.7	132.7	105.1	45.8	8	8.6	40	NA
49	2016-06-14	Hoop	Goldfish	NEW	MPTU	F	A	472	142	149	114	53.5	6.6	7.5	43	NA
56	2016-06-15	Hoop	Goldfish	NEW	MPTU	F	A	519	149	155	122	51.5	6.5	8	48	NA
103	2017-05-16	Hoop	Goldfish	NEW	MPTU	F	A	624	145	159	123	63	16	10	70
104	2017-05-16	Hoop	Goldfish	NEW	MPTU	F	A	525	138	140	116	58	9	8	71
4	2016-06-08	Hoop	Goldfish	NEW	MPTU	F	A	421	132.6	150.3	110.4	54.3	8.5	NA	NN (3)	NA
40	2016-06-10	Hoop	Goldfish	NEW	MPTU	F	A	565	146.2	160.1	122.2	58.8	8.2	9.9	NN-38	NA
54	2016-06-15	Basking	Goldfish	NEW	MPTU	J	J	47	56	65	61	27	4	3.3	46	NA
2	2016-06-08	Hoop	Goldfish	NEW	MPTU	M	A	267	112.1	124.4	97.8	45.8	16.2	14	1	NA
7	2016-06-09	Hoop	Goldfish	NEW	MPTU	M	A	246	114	122	97.3	41.5	15.6	14.7	5	NA
9	2016-06-09	Hoop	Goldfish	NEW	MPTU	M	A	311	125	137.3	101	43.7	19.3	12.5	7	NA
10	2016-06-09	Hoop	Goldfish	NEW	MPTU	M	A	366	127.8	142	112.6	46	14.1	15.3	8	NA
11	2016-06-09	Hoop	Goldfish	NEW	MPTU	M	A	256	110.8	121.8	98	40.9	15.2	15.1	9	NA
12	2016-06-09	Hoop	Goldfish	NEW	MPTU	M	A	298	111	128.7	103.3	43.4	16.1	14.4	10	NA
37	2016-06-10	Hoop	Goldfish	NEW	MPTU	M	A	289	120.5	134.2	102.6	41.4	17	13.1	35	NA
39	2016-06-10	Hoop	Goldfish	NEW	MPTU	M	A	280	116.7	125.8	99.2	33.9	16.3	12.9	37	NA
41	2016-06-10	Hoop	Goldfish	NEW	MPTU	M	A	190	100	109.6	90.5	38.2	13.5	11.7	39	NA
55	2016-06-15	Hoop	Goldfish	NEW	MPTU	M	J	127	88	95	79	36	12	8	47	NA
102	2017-05-16	Hoop	Goldfish	NEW	MPTU	M	A	276	114	130	100	42	17	13	69
105	2017-05-16	Hoop	Goldfish	NEW	MPTU	M	A	208	109	117	96	39	11	14	72
106	2017-05-16	Hoop	Goldfish	NEW	MPTU	M	A	246	113	123	96	41	NA	15	73
128	2017-05-26	Hoop	Goldfish	NEW	MPTU	M	A	313	125	138	105	42	17	13	93
134	2017-06-12	hand	Land	NEW	MPTU	H	H	7	27	30	29	13	na	na	na
16	2016-06-09	Hoop	Triangle	NEW	MPTU	F	J	221	106	115.4	96.5	40.5	5.1	6.6	14	NA
19	2016-06-09	Hoop	Triangle	NEW	MPTU	F	A	438	131.6	144	107.6	56.6	8.8	NA	17	NA
21	2016-06-09	Hoop	Triangle	NEW	MPTU	F	J	186	100.3	107.4	90.4	37.9	6.2	7.1	19	NA
22	2016-06-10	Hoop	Triangle	NEW	MPTU	F	A	454	139	145	115	55	9.5	9.8	20	NA
23	2016-06-10	Hoop	Triangle	NEW	MPTU	F	A	435	136	147	111	53.6	9.6	7.6	21	NA
24	2016-06-10	Hoop	Triangle	NEW	MPTU	F	A	484	142.5	151.5	114.5	54	9.9	7.6	22	NA
50	2016-06-14	Basking	Triangle	NEW	MPTU	F	A	460	137.8	150.4	112.6	54.2	8	7.5	44	NA
57	2016-06-15	Hoop	Triangle	NEW	MPTU	F	A	439	139	150	111	52	7	8	49	NA
109	2017-05-16	Hoop	Triangle	NEW	MPTU	F	A	757	160	173	133	65	NA	8	76
111	2017-05-18	Hoop	Triangle	NEW	MPTU	F	A	500	145	157	118	55	9	8	78
112	2017-05-18	Hoop	Triangle	NEW	MPTU	F	SA	246	114	124	94	44	4	7	79
114	2017-05-18	Hoop	Triangle	NEW	MPTU	F	A	494	143	159	114	55	11	7	81
122	2017-05-19	BaskTrap	Triangle	NEW	MPTU	F	SA	202	103	112	91	41	4	5	87
123	2017-05-19	Hoop	Triangle	NEW	MPTU	F	SA	182	99	105	84	42	4	5	88
27	2016-06-10	Hoop	Triangle	NEW	MPTU	F	A	524	144.7	150	112	58	10.9	7.5	NN-25	NA
59	2016-06-17	Hand	Triangle	NEW	MPTU	H	H	12	36	39	38	17	2.3	2.3	50	NA
60	2016-06-17	Hand	Triangle	NEW	MPTU	H	H	8	31.8	33	33	12.9	2	1.7	51	NA
46	2016-06-13	Hand	Triangle	NEW	MPTU	H	H	na	na	na	na	na	na	NA	NA	NA
30	2016-06-10	Hoop	Triangle	NEW	MPTU	J	J	175	95.1	103.8	83.2	41.6	7.6	5.5	28	NA
31	2016-06-10	Hoop	Triangle	NEW	MPTU	J	J	207	108	119	89	40.7	11.5	9.7	29	NA
33	2016-06-10	Hoop	Triangle	NEW	MPTU	J	J	179	95.7	105.5	87.6	39.7	2.7	5.5	31	NA
124	2017-05-19	Hoop	Triangle	NEW	MPTU	J	J	53	61	65	63	29	2	3	89
125	2017-05-23	Hand	Triangle	NEW	MPTU	J	2	43	57	62	56	26	4	4	90
13	2016-06-09	Hoop	Triangle	NEW	MPTU	M	A	286	120	135.5	100	44.7	12.9	15.5	11	NA
14	2016-06-09	Hoop	Triangle	NEW	MPTU	M	A	296	122	127.9	103.6	44.2	15.2	14.6	12	NA
15	2016-06-09	Hoop	Triangle	NEW	MPTU	M	A	345	117	131.1	99.8	42.5	12	10.5	13	NA
17	2016-06-09	Hoop	Triangle	NEW	MPTU	M	J	198	103.5	111.1	90.9	41.6	6	7	15	NA
18	2016-06-09	Hoop	Triangle	NEW	MPTU	M	A	313	120	135.7	106	44.4	16.3	13.1	16	NA
20	2016-06-09	Hoop	Triangle	NEW	MPTU	M	A	360	128.4	145	108.2	43.5	12.1	14.5	18	NA
25	2016-06-10	Hoop	Triangle	NEW	MPTU	M	A	299	123	133.4	101.6	43.8	15.8	14.6	23	NA
26	2016-06-10	Hoop	Triangle	NEW	MPTU	M	A	252	113.9	125.7	92.7	42.8	20.2	12.4	24	NA
28	2016-06-10	Hoop	Triangle	NEW	MPTU	M	A	208	105.6	118.5	87.5	39.8	15.8	12.3	26	NA
29	2016-06-10	Hoop	Triangle	NEW	MPTU	M	A	254	114.6	123.5	97.6	42	14.9	12.6	27	NA
32	2016-06-10	Hoop	Triangle	NEW	MPTU	M	A	214	114.3	115.8	93	41.3	13.5	14.1	30	NA
34	2016-06-10	Hoop	Triangle	NEW	MPTU	M	J	192	104.9	114.6	86.8	38.3	15	10.7	32	NA
43	2016-06-10	Hoop	Triangle	NEW	MPTU	M	J	207	106.5	117.3	91	41	15.3	11	41	NA
51	2016-06-14	Hoop	Triangle	NEW	MPTU	M	J	226	116	124	93	41	9	13.4	45	NA
107	2017-05-16	Hoop	Triangle	NEW	MPTU	M	A	249	117	129	97	42	15	14	74
108	2017-05-16	Hoop	Triangle	NEW	MPTU	M	A	284	116	131	79	45	14	14	75
110	2017-05-18	Hoop	Triangle	NEW	MPTU	M	A	287	121	135	103	43	15	12	77
113	2017-05-18	Hoop	Triangle	NEW	MPTU	M	SA	176	101	112	86	42	10	12	80
115	2017-05-18	Hoop	Triangle	NEW	MPTU	M	A	367	131	152	111	47	17	14	82
116	2017-05-18	Hoop	Triangle	NEW	MPTU	M	A	230	111	123	96	40	19	12	83
117	2017-05-18	Hoop	Triangle	NEW	MPTU	M	SA	166	97	107	92	39	13	11	84
118	2017-05-18	Hoop	Triangle	NEW	MPTU	M	A	234	108	122	92	40	20	12	85
121	2017-05-19	Hoop	Triangle	NEW	MPTU	M	SA	181	103	114	82	38	16	11	86
126	2017-05-24	Hoop	Triangle	NEW	MPTU	M	SA	191	103	110	91	38	10	11	91
127	2017-05-24	Hoop	Triangle	NEW	MPTU	M	A	230	109	124	98	39	13	14	92
129	2017-05-30	Hand	Triangle	NEW	MPTU	M	A	260	123	136	100	41	16	14	94
73	2016-06-29	Hoop	Cell-1	NEW	RESL	F	A	2183	221	237	180	104	19.8	13.1	5	NA
130	2017-06-01	Hoop	Cell-1	NEW	RESL	F	A	1827	220	250	172	99	19	9	6	150.393
64	2016-06-24	Hoop	Cell-1	NEW	RESL	M	A	767	165	178	137	58	29	17	3	NA
72	2016-06-29	Hoop	Cell-1	NEW	RESL	M	A	841	169	180	145	72	28	19	4	NA
138	2017-06-13	Hoop	Emb-D	NEW	RESL	F	A	1569	190	210	155	90	13	11	8
137	2017-06-13	Hoop	Emb-D	NEW	RESL	M	A	863	170	180	145	70	na	19.5	7
148	2017-06-22	Hoop	Emb-D	NEW	RESL	M	A	409	118	133	111	59	30	19	9
53	2016-06-15	Hoop	Goldfish	NEW	RESL	M	A	2040	213	233	177	84	26	10.4	2
52	2016-06-15	Hand	Triangle	NEW	RESL	F	A	1716	203	222	175	100	10.4	9.9	1
67	2016-06-28	Hoop	Cell-1	NEW	SNTU	F	A	4900	205	276	228	126	83	NA	5	150.612
70	2016-06-29	Hoop	Cell-1	NEW	SNTU	F	A	4300	208	256	216	120	48	NA	8	150.673
71	2016-06-29	Hoop	Cell-1	NEW	SNTU	F	A	7350	241	307	274	137	91	NA	9	150.752
89	2016-07-06	Hoop	Cell-1	NEW	SNTU	F	J	487	92	126	112	57	34	NA	14	Declined
92	2016-07-08	Hoop	Cell-1	NEW	SNTU	F	A	4000	183	245	224	11.4	70	NA	17	150.692
132	2017-06-02	Hand	Cell-1	NEW	SNTU	F	A	5200	205	263	236	115	84	NA	23	150.451
131	2017-06-02	Hand	Cell-1	NEW	SNTU	H	H	na	na	na	na	na	na	na	na
61	2016-06-20	Hand	Cell-1	NEW	SNTU	M	A	8700	241	312	285	NA	241	NA	3	150.832
68	2016-06-28	Hoop	Cell-1	NEW	SNTU	M	A	12340	256	365	349	153	142	NA	6	150.951
69	2016-06-29	Hoop	Cell-1	NEW	SNTU	M	A	7600	219	292	263	134	120	NA	7	150.931
97	2016-07-12	Seine	Cell-1	NEW	SNTU	M	A	7500	221	309	273	123	135	NA	18	not available
45	2016-06-13	Hand	Emb-A	NEW	SNTU	H	H	na	na	na	na	na	na	NA	NA	NA
62	2016-06-21	Hoop	Emb-B	NEW	SNTU	M	A	1975	148	195	180	87	na	NA	4	150.772
143	2017-06-14	D-Trap	Emb-C	NEW	SNTU	F	A	1200	127	171	151	78	33	na	24
76	2016-07-05	Hoop	Emb-D	NEW	SNTU	F	A	1900	143	191	160	95	59	NA	11	150.893
79	2016-07-06	Hoop	Emb-D	NEW	SNTU	F	A	2537	159	212	183	96	63	NA	12	150.911
88	2016-07-06	Hoop	Emb-D	NEW	SNTU	F	A	2300	156	204	189	90	58	NA	13	150.652
75	2016-07-05	Hoop	Emb-D	NEW	SNTU	M	A	3900	180	249	217	196	111	NA	10	150.593
90	2016-07-07	Hoop	Emb-D	NEW	SNTU	M	A	2700	160	213	183	99	81	NA	15	150.792
91	2016-07-07	Hoop	Emb-D	NEW	SNTU	M	A	3000	160	224	203	104	95	NA	16	150.732
47	2016-06-14	Hoop	Goldfish	NEW	SNTU	M	A	3963	195	270	225	112.5	100.2	NA	1	150.872
98	2016-09-08	Hand	Land	NEW	SNTU	H	H	10	23	33	32	na	9	na	NA	NA
49	2017-07-05	Hand	Land	NEW	SNTU	F	A	6100	na	294	246	na	na	na	26	150.532	found on road by cell-1, searching for nesting site.
50	2017-07-17	Hand	Land	NEW	SNTU	F	A	6000	222	291	260	132	75		27	150.432	Mid 100. 2 large scars on carapace. Upper jaw missing
144	2017-06-20	Hand	Land	NEW	SNTU	F	A	5300	198	268	224	113	79	na	25	150.512
58	2016-06-15	Hoop	Triangle	NEW	SNTU	F	A	4550	216	289	226	121	81	NA	2	150.852
120	2017-05-19	Hoop	Triangle	NEW	SNTU	F	A	5500	230	295	235	130	80	NA	22
100	2017-05-16	Hoop	Triangle	NEW	SNTU	M	A	8300	240	330	290	130	140	na	19
101	2017-05-16	Hoop	Triangle	NEW	SNTU	M	A	14000	270	390	320	160	150	NA	20
119	2017-05-19	Hoop	Triangle	NEW	SNTU	M	A	13200	280	385	320	145	165	NA	21

## Sheet: TRACKING
Species	Number	Sex	VHF 2016	Capture date	distance	NEW VHF 2017	Initial Location	2016-06-22	2016-06-23	2016-06-27	2016-06-30	2016-07-07	2016-07-13	2016-07-20	2016-07-21	2016-07-27	2016-08-03	2016-08-10	2016-08-17	2016-08-31	2016-09-07	2016-09-14	2016-09-21	2016-09-27	2016-10-05	2016-10-12	2016-10-19	2016-10-25	2016-11-02	2016-11-08	2016-11-16	2016-11-29	2017-01-11	2017-01-27	2017-03-28	2017-05-18	2017-05-19	2017-05-23	2017-05-24	2017-06-01	2017-06-02	2017-06-06	2017-06-07	2017-06-08	2017-06-13	2017-06-16	2017-06-20	2017-06-22	2017-06-27
Blanding's	1	F	150.633	2016-06-08	4112	150.472	Goldfish	-	Cell-3	Cell-2	Cell-2	Triangle	Triangle	Triangle		Triangle	Triangle	Triangle	Triangle	Triangle	Triangle	Triangle	Goldfish	Goldfish	Goldfish	Goldfish	Goldfish	Goldfish	Goldfish	Goldfish	Goldfish			Goldfish		Goldfish	Goldfish					Cell-3	Emb-C						Goldfish
Blanding's	2	F	150.572	2016-06-09	200	150.371	Goldfish	Goldfish	Goldfish	Goldfish	Goldfish	Goldfish	Goldfish	Goldfish		Goldfish	Goldfish	Goldfish	Goldfish	Goldfish	Goldfish	Goldfish	Goldfish	Goldfish	Goldfish	Goldfish	Goldfish	Goldfish	Goldfish	Goldfish	Goldfish			Goldfish		Goldfish			Emb-B			Goldfish			Goldfish				Goldfish
Blanding's	3	F	150.812	2016-06-14	200	150.334	Goldfish	Goldfish	Goldfish	Goldfish	Goldfish	Goldfish	Goldfish	Goldfish		Goldfish	Goldfish	Goldfish	Goldfish	Goldfish	Goldfish	Goldfish	Goldfish	Goldfish	Goldfish	Goldfish	Goldfish	Goldfish	Goldfish	Goldfish	Goldfish			Goldfish		Goldfish		Emb-B				Goldfish			Goldfish				Goldfish
Blanding's	4	F	150.712	2016-06-28	0	DEAD	Goldfish	-	-	-	Goldfish	Goldfish	Goldfish	Goldfish		Goldfish	Goldfish	Emb-A	Emb-A	Emb-A	Emb-A	Emb-B*	Emb-D	Emb-D	In harbour between island and TTP, sunning itself on beach	On the neck across the Outer Harbour marina. Moved to Triangle pond.	Triangle	Triangle		Triangle				Triangle	DEAD	DEAD
RESL	6	F	NEW	2017-06-01		150.393	Cell-1																																	Cell-1		Cell-1		Cell-1	Cell-1	Cell-1			Cell-2
SNTU	2	F	150.852	2016-06-15	460		Triangle	Triangle	Triangle	Triangle	Triangle	Triangle	Triangle	Triangle		Triangle	Triangle	Triangle	Triangle	Triangle	Triangle	Triangle	Triangle	Triangle	Triangle					Triangle				Triangle		Triangle								Triangle	Triangle				Emb-B
SNTU	5	F	150.612	2016-06-28	0	150.551	Cell-1	-	-	-	Cell-1	Cell-1	Cell-1	Cell-1		Cell-1	Cell-1	Cell-1	Cell-1	Cell-1	Cell-1	Cell-1	Cell-1		Cell-1						Cell-1			Cell 1							Cell-1	Cell-1	Cell-1	Cell-1	Cell-1				Cell-1
SNTU	8	F	150.673	2016-06-29	360	150.313	Cell-1	-	-	-	Cell-1	Cell-1	Cell-1	Cell-1		Cell-1	Cell-1	Cell-1	Cell-1	Cell-1	Cell-1	Cell-1	Cell-1		Cell 1						Cell-1			Cell 1							Cell-1		Cell-1	Cell-1	Cell-1				Cell-2
SNTU	9	F	150.752	2016-06-29	450		Cell-1	-	-	-	Cell-1	Cell-1	Cell-1	Cell-1		Cell-1	Cell-1	Cell-1	Cell-1	Cell-1	Cell-1	Cell-1	Cell-1		Cell-1						Cell-1			Cell-1							Cell-1	Cell-1	Cell-1	Cell-1	Cell-1				no signal
SNTU	11	F	150.893	2016-07-05	450		Emb-D	-	-	-	-	-	Emb-D	Emb-D	Emb-D	Emb-D	Emb-D	Emb-D	Emb-D	Emb-D	Emb-D	Emb-D	Emb-D	Emb-D	Emb-D				Emb-D			Emb-D	Emb-D				Emb-D				Cell-1					Emb-D
SNTU	12	F	150.911	2016-07-06	0		Emb-D	-	-	-	-	-	Emb-D	Emb-D	Emb-D	Emb-D	Emb-D	Emb-D	Emb-D	Emb-D	Emb-D	Emb-D	Emb-D	Emb-D	Emb-D				Emb-D			Emb-D	Emb-D				Emb-D									Emb-D		no signal	no signal
SNTU	13	F	150.652	2016-07-06	450	150.492	Emb-D	-	-	-	-	-	Emb-D	Emb-D	Emb-D	Cell-1	Cell-1	Emb-D	Emb-D	Emb-D	Emb-D	Emb-D	Emb-D	Emb-D	Emb-D				Emb-D			Emb-D	Emb-D				Emb-D									Emb-D
SNTU	14	F	NA	2016-07-07			Emb-D	-	-	-	-	-	Emb-D	Emb-D		Emb-D		Emb-D
SNTU	17	F	150.692	2016-07-08	360	150.353	Cell-1	-	-	-	-	-	Cell-1	Cell-1		Cell-1		Cell-1	Cell-1	Cell-1	Cell-1	Cell-1	Cell-1		Cell-1						Cell-1		Cell 1	Cell 1							Cell-1	Cell-1		Cell-1	Cell-1				Cell-2
SNTU	22	F	NEW	2017-05-19		150.41	Triangle																														Triangle							Triangle	Triangle				Emb-B
SNTU	23	F	NEW	2017-06-02		150.451	Cell-1																																		Cell-1			Cell-1	Cell-1				Cell-1
SNTU	25	F	NEW	2017-06-20		150.512	Road D-C1																																								Emb-D	Emb-C
SNTU	26	F	NEW	2017-07-05		150.532	Road Cell-1
SNTU	27	F	NEW	2017-07-17		150.432	Road D
SNTU	1	M	150.872	2016-06-14	0		Goldfish	Goldfish	Goldfish	Goldfish	Goldfish	Goldfish	Goldfish	Goldfish		Goldfish	Goldfish	Goldfish	Goldfish	Goldfish	Goldfish	Goldfish	Goldfish	Goldfish	Goldfish				Goldfish		Goldfish			Goldfish		Goldfish
SNTU	3	M	150.832	2016-06-20	2170	REMOVED	Cell-1	Cell-1	-	Cell-2	Cell-2	Cell-3	Cell-2	Cell-2		Cell-2	Cell-2	Cell-2	Cell-2	Cell-2	Cell-2	Cell-2	Cell-3	Cell-3	Triangle	Triangle				Triangle				Triangle			Cell-1						Removed
SNTU	4	M	150.772	2016-06-21	0		Emb-B	Emb-B	-	Emb-B	Emb-B	Emb-B	Emb-B	NA		Emb-B	Emb-B	Emb-B	Emb-B	Emb-B	Emb-B	Emb-B	Emb-B	Emb-B	Emb-B						Emb-B			Emb-B		Emb-B													Emb-B
SNTU	6	M	150.951	2016-06-28	0	REMOVED	Cell-1	-	-	-	Cell-1	Cell-1	Cell-1	Cell-1		Cell-1	Cell-1	Cell-1	Cell-1	Cell-1	Cell-1	Cell-1	Cell-1		Cell-1						Cell-1			Cell 1
SNTU	7	M	150.931	2016-06-29	360	REMOVED	Cell-1	-	-	-	Cell-1	Cell-1	Cell-1	Emb-D	Emb-D	Emb-D	Emb-D	Emb-D	Emb-D	Emb-D	Emb-D	Emb-D	Emb-D	Emb-D	Emb-D	Cell-1					Cell-1			Cell 1
SNTU	10	M	150.593	2016-07-05	0		Emb-D	-	-	-	-	-	Emb-D	Emb-D	Emb-D	Emb-D	Emb-D	Emb-D	Emb-D	Emb-D	Emb-D	Emb-D	Emb-D	Emb-D	Emb-D				Emb-D	Emb-D		Emb-D	Emb-D				Emb-D
SNTU	15	M	150.792	2016-07-07	500		Emb-D	-	-	-	-	-	Emb-D	Emb-D		Emb-D		Emb-D	Emb-D	Emb-D	Emb-D	Emb-D	Emb-D	Emb-D	Emb-D				Emb-D	Emb-D		Emb-D	Emb-D				Emb-D
SNTU	16	M	150.732	2016-07-07	0		Emb-D	-	-	-	-	-	Emb-D	Emb-D		Emb-D		Emb-D	Emb-D	Emb-D	Emb-D	Emb-D	Emb-D	Emb-D	Emb-D				Emb-D			Emb-D	Emb-D				Emb-D
SNTU	18	M	NA
Active
BLUE-Moved from Original waterbody
Location when fitted wVHF
Overwintering
Overwintering?
RED-moved from previous week
					340
					549.103
					640
					769.805
[truncated: 19 more columns]
